# Supplementary material for: Association Between NR3C1 Mutations and Glucocorticoid Resistance in Children With Acute Lymphoblastic Leukemia
Source: Front Pharmacol. 2021 Mar 29;12:634956. doi: 10.3389/fphar.2021.634956 (PMC8039513; doi:10.3389/fphar.2021.634956)
Supplement: Supplementary file 1 [file datasheet1.xlsx]

## Sheet: Supplementary Table 1
Supplementary Table 1. Panel genes used in acute leukemia patients.
ALL related genes	AML related genes	MDS/MPN related genes	MM related genes	CML related genes	Lymphoma related genes	Fusion genes
RB1	RB1	RB1	RB1	U2AF1	SH2B3	HMGA2-FHIT
RUNX1	RUNX1	RUNX1	KRAS	ETNK1	IRF4	HMGA2-WIF1
KRAS	KRAS	KRAS	NRAS	CBL	CREBBP	ABL1-PRRC2B
NRAS	NRAS	NRAS	NF1	PPM1D	MLL3	ACIN1-NUTM1
PTPN11	PTPN11	PTPN11	TP53	RHOA	CTCF	ACTB-GLI1
NF1	NF1	NF1	BRAF	GATA2	NCOR1	AKAP9-BRAF
TP53	TP53	TP53	FLT3	FANCD2	ARID1A	ALK-PTPN3
PAX5	ABL1	ABL1	PTEN	SF3B1	CHD3	ALPHA-TFEB
BCL6	IKZF1	IKZF1	MYC	PIK3CA	MAPK1	AML1-CLCA2
ABL1	IDH1	IDH1	SF3B1	ABL1	NFKB2	AML1-ETO
IL7R	NOTCH1	NOTCH1	KDM6A	IKZF1	CD28	AML1-HOXA
WHSC1	EZH2	EZH2	MECOM	ETV6	BRD9	AML1-LRP16
IKZF1	ETV6	ETV6	IRF1	JAK2	PRKG1	AML1-MDS1/EVI1
MYC	EP300	EP300	ATM	BCOR	ZEB1	AML1-MTG16
IDH1	ASXL1	ASXL1	ROBO2	PDGFRA	SMARCA4	AML1-PRDM16
NOTCH1	CREBBP	CREBBP	ROBO1	NPM1	TNFAIP3	AML1-PRDX4
EZH2	PHF6	PHF6	DIS3	GNAS	CBL	AML1-ZFPM2
ETV6	FBXW7	FBXW7	SI	BCORL1	CD79A	ANKRD11-SPG7
TAL1	JAK2	JAK2	ANK2	NUP98	PRDM1	ANKRD45-HOOK3
JAK1	KIT	KIT	PCDHA13	PHLPP1	COL12A1	APBB1IP-SCARB1
EP300	WT1	WT1	XIRP1	SETBP1	PIM1	API2-MALT1
ASXL1	GATA2	GATA2	BCL6	CSF3R	BTG1	APLP2-TNFSF11
CREBBP	DNMT3A	DNMT3A	WHSC1	ABCG2	CIITA	ARL11-RNASEH2B
ARID1A	IDH2	IDH2	FGFR3	DNAH9	ODZ3	ASPSCR1-TFE3
PHF6	TET2	TET2	BIRC3	SHC1	TNFRSF14	ATF7IP-JAK2
CCND3	BRAF	BRAF	PIK3CA	AKAP13	CD79B	ATF7IP-PDGFRB
FBXW7	MPL	MPL	SETD2	MSI2	FOXO1	ATG16L2-MLL
DDX3X	SH2B3	SH2B3	DNAH5	PIK3R1	MEF2BNB	ATIC-ALK
JAK2	EGFR	EGFR	PDE4DIP	LRP2	HIST1H1C	AXL-MBIP
U2AF1	EED	EED	CDK4	SMO	GNA13	BACH2-PNRC1
NPM1	CDKN2B	CDKN2B	CYLD	MTOR	FGFRL1	BCAS3-MAP3K3
CBL	CDKN2A	CDKN2A	TRAF3	MYB	TRAF5	BCOR-RARa
SF3B1	BCOR	BCOR	ASXL2	FCRL3	ALDH3A2	BCR-ABL1 P190
KIT	ABCG2	STAG2	ZFHX4	ANPEP	SLC22A16	BCR-ABL1 P210
WT1	DNMT3B	KMT2D	FAT3	RARA	SEC14L5	BCR-ABL1 P230
GATA2	STAG2	CDH1	PCLO	PDGFB	TRIM2	BCR-FGFR1
DNMT3A	PTCH1	HRAS	ANK3	HOXA9	MYO19	BCR-JAK2
IDH2	TYK2	GATA1	CD79A	FOXO3	KIF1C	BCR-PDGFRA
TET2	KMT2D	PDGFRA	RPL5	HIST1H1E	KIAA1614	BMP6-MYC
CYLD	CDH1	MET	RAG2	SLC22A1	C10ORF12	BRD4-NUT
BRAF	SOCS1	CDKN1B	MKI67	AXL	DIAPH2	BRWD1-ETS2
ATM	HRAS	FLT3	ABCA13		HEPH	BTL-ETV6
TRAF3	GATA1	PTEN	RYR2		FBLN2	C2orf44-ALK
CRLF2	FGFR1	MYC	FSIP2		BAI1	CALM-AF10
RAB27A	PDGFRA	U2AF1	NFKB1		BCL2	CARS-ALK
FANCA	MET	NPM1	PTPRG		CARD11	CBFA2T3-GALNS
BCL2	CDKN1B	CBL	NFKBIA		CD58	CBFB-MYH11
NOTCH2	FLT3	SF3B1	FAM46C		SDK2	CBP-MORF
GATA3	PTEN	FANCA	PRDM1		PCLO	CCDC6-ROS1
FGFR3	KDR	ZRSR2	MYD88		MYD88	CCND1-MYC
BIRC3	PAX5	ZEB2	CCND1		HERC2	CCND3-MYC
PIK3CA	MYC	KDM6A	MAF		CCND1	CD24-RBM3
ZRSR2	U2AF1	ATRX	MAFB		PPM1D	CD74-PDGFRB
MPL	NPM1	NSD1	DHX32		S1PR1	CD74-ROS1
PDGFRB	CBL	MLL3	CDKN2C		MEF2B	CD81-SLC7A5
SH2B3	SF3B1	RUNX1T1	IRF4		CCM2L	CDK1-DGKH
JAK3	FANCA	TERT	ARID2		PPIG	CDK5RAP2-PDGFRA
EGFR	ZRSR2	KMT2A	LTB		CHSY3	CEV14-PDGFRB
SUZ12	ZEB2	MECOM	ACTG1		SLITRK5	CHCHD7-PLAG1
ECT2L	KDM6A	KDM5A	SP140		DGKB	CHD4-EP300
DNM2	ATRX	MN1	OR6S1		ACTN2	CIC-DUX4
FAT1	NSD1	BRIP1	FUT9		ARHGAP32	CLIC5-SUPT3H
RELN	CSMD1	BRCA2	EFNB2		YLPM1	CLTC-ALK
EPHA7	MLL3	BRCA1	TGDS		ANKRD17	CLTC-TFE3
EED	MUC16	CBLB	NECAB3		DDX3X	COL1A1-PDGFB
SETBP1	RUNX1T1	GNAS	SNX7		KRAS	COL1A1-USP6
ABCB1	NTRK3	DNMT1	EGR1		NRAS	COL6A3-CSF1
ID3	TERT	ERG	ICAM1		NF1	COPS2-FAM129C
CDKN2B	FOXP1	FANCB	AGMO		PTPN11	CRAMP1L-CLCN7
BTG1	FLT1	BCORL1	LGMN		BRCA1	CREBBP-TRBV23-1
NT5C	MTA2	SMC3	FBXL2		DIS3	CREBBP-ZNF384
HLA-DRA	KSR2	SMC1A	COASY		TRAF3	CSF2RA-CRLF2
BTLA	MED12	SRSF2	BIRC2		FAM46C	CSNK1D-METRNL
HOXC13	RYR1	CEBPA	MPEG1		KIF2B	CSNK1G2-MOB3A
HOXB1	CRISPLD1	FANCC	ZNF607		CMYA5	CTCF-PARD6A
DCK	EPHA10	FANCG	ABCG8		PCDH15	CTDP1-PQLC1
PRPS2	ERBB4	U2AF2	PCSK9		SPTB	CTNNB1-PLAG1
PRPS1	RIMS1	SF1	SP3		DCHS1	CUX1-AFP
NT5C1A	TRPM3	SF3A1	SEL1L2		CDKN1A	DCAF8-DNM3
CDKN2A	CACNA1E	PRPF40B	ADAM18		UNC80	DEK-CAN
DNAJB6	USP9X	CUX1	USP29		SCN9A	del-FBLN1
C20orf94	VCAN	ELF1	EPB41L5		RPL17	del-MET
XBP1	CSMD3	RAD50	RASA2		CCDC144NL	DENND1B-ZCCHC7
HOXA3	PKHD1L1	RAD21	PRKD2		CELA1	DGKH-ZFAND3
PAG1	DNAH9	KDM2B	EIF4G2		CIDEC	dupMLL
SPRED1	LRP1B	NOP10	ASAP2		HLA-DQA1	DUX4-FRG2B
ZFP36L2	HYDIN	NHP2	PLD1		FAM166B	E2A-HLF
FBLN7	KIF2B	FANCF	BMP2K		SRRM5	E2A-PBX1
MSI2	COL12A1	RAD51C	SEC31A		ZNF598	E2A-TFPT
TOX	MAP2	FANCL	SPATA31D1		ATR	EBF1-JAK2
GPBP1	NAV3	FANCE	PEG3		BRAF	EBF1-PDGFRB
TBL1XR1	CACNA1B	DAXX	LRRC16A		TP53	EGF-ELOVL6
MLLT3	BSN	ARHGAP26	ANKRD30A		ATM	EGFL7-METRNL
FPGS	GALNT18	PALB2	SCN7A		RUNX1	ELF1-FOXO1
EBF1	KMT2A	FANCI	ADAMTSL3		NOTCH1	EMILIN2-PAX5
VRTN	MECOM	FANCD2	AKAP11		EZH2	EML1-ABL1
ELF4	KDM5A	NUP98	ADAMTS20		DNMT3A	EML4-ALK
CHM	MN1	FANCM	DSCAML1		IDH2	EP300-ZNF384
NT5C2	BRIP1	DDX18	MYO10		RUNX1T1	EPC1-PHF1
CTCF	BRCA2	DDX4	F8		ANKRD11	ERBB2IP-MAST4
PRKCZ	BRCA1	ZAN	ALMS1		MUC16	ERG-DUX4
ADD3	CBLB	PRUNE2	LRRIQ1		NTRK3	ESYT2-ATRN
CAPN9	GNAS	CSF2			LRP1B	ETV6-ACS2
NR3C1	DNMT1	PRDX2			PHACTR1	ETV6-ARG
CDH18	ERG	MMD2			MTMR8	ETV6-ARNT
UHRF1	FANCB	IRF1			DDX11	ETV6-CDKN1B
TP63	DGKQ	SPI1			FLG	ETV6-CDX2
PIK3R1	DSPP	STK17B			MUC2	ETV6-FLT3
F13A1	PER3	FAM175B			JAK1	ETV6-LOH12CR1
STT3B	LAMC3	LILRA3			TTN	ETV6-MDS1/EVI1
PMS2	BCORL1	CHGA			PTPN2	ETV6-MDS2
NTRK1	SPAG17	MAP2K5			TP63	ETV6-NID1
JAKMIP1	DNAH17	ACTR5			HMCN1	ETV6-NIPBL
NR3C2	MUC4	RORC			KDM4C	ETV6-NTRK3
GRIK3	SMC3	LCORL			DENND2A	ETV6-PDGFRA
ADAMTS1	DIS3	TGM2			WDR17	ETV6-PDGFRB
PDE4B	SMC1A	EZH1			LAMA1	ETV6-PMEL
MSH2	SRSF2	ABCB7			TCF12	ETV6-PTPRO
GRIA1	CEBPA	RINT1			COL19A1	ETV6-STL
GRIK1	FANCC	SRPK2			CHEK2	EWS-ATF1
GRID2	FANCG	PKP3			B2M	EWS-CHN
ERN2	U2AF2	OCA2			CD300C	EWS-CHOP
SEMA6A	SF1	CD101			TMEM51	EWS-CREB1
PTPRN2	SF3A1	CTNNA1			TSKU	EWS-ERG
ARID5B	PRPF40B	ATXN7L1			CCR8	EWS-ETV1
PTK2B	CUX1	TCF4			WNT7B	EWS-ETV4
RBP3	ELF1	INVS			TRMT12	EWS-FEV
CIITA	CMYA5	PHF12			IL2RG	EWS-FLI1
SENP6	MLLT4	HIPK2			FEZF1	EWS-POU5F1
ADCY2	ARHGEF12	NRD1			SLC16A14	EWSR1-ZNF384
USP7	CD74	MLL5			WWOX	EWS-SP3
ZEB2	RNF213	ABCA12			FYN	EWS-WT1
SEMA5B	THRAP3	TERC			STXBP3	EWS-ZSG
TBC1D9	CBFB	TINF2			DMKN	EZR-ERBB4
ATF7IP	RAD50	ATM			NUTM2G	EZR-ROS1
MSH6	PHACTR1	PDGFRB			ANAPC2	FAM46C-MYC
CCNB3	MTMR8	JAK3			PCDHGA9	FAM60A-SEPT9
ASXL2	DDX11	SUZ12			PCDHGA11	FAM65B-VPS54
MYO6	SPEG	CTCF			ADAM28	FGFR1-RANBP2
GRIN2A	FLG	DCLRE1C			NOP2	FGFR2-CIT
RPGRIP1	RAD21	DICER1			DLGAP3	FGFR2-KIAA1598
XDH	WAC	UBA2			DNM3	FGFR2-WARS
C1orf173	PTPRT	CDH13			ENAM	FGFR3-TACC3
SHROOM2	SI	ROBO2			FBXW10	FGFRL1-CTBP1
KDM6A	ANK2	CSF1R			KCNH8	FIG-ROS1
LRP6	PCDHA13	UPF3A			INTS8	FIP1L1-PDGFRA
PTPRM	XIRP1	STAG1			CACNA2D1	FIP1L1-RARa
KDM5B	SHC1	CALR			RASAL2	FLT3-ITD
SMARCA4	AKAP13	PRPF8			ADAMTS12	FN1-ALK
FMN1	HNRNPK	MLLT11			CASP8AP2	FOXJ2-MEF2D
MYO16	FAM5C	SBDS			MYH7	FOXK2-CLIP2
KIF1A	CBLC	SFPQ			ARFGEF1	FOXO3-MYC
GREB1	KDM2B	RABEP1			PCSK5	FOXP1-ABL1
GTF3C1	NOP10	SOS1			PTPRF	FUS-ATF1
CACNA1H	NHP2	STAT5B			SRRM2	FUS-CHOP
DOCK9	FANCF	STAT3			UNC79	FUS-CREB3L1
JMJD1C	RAD51C	ROBO1			FBN3	FUS-CREB3L2
SETD2	FANCL	ANKRD11			FBN1	FUS-FEV
ATRX	FANCE	RPS14			DNAH7	FXR1-TBL1XR1
PCDH15	DAXX	SPARC			SLC13A5	GIT2-PDGFRB
ODZ3	ABCD1	BRCC3			TNFRSF19	GPIAP1-PDGFRB
NSD1	ARHGAP26	SRSF6			DPY19L2	H4-PDGFRB
ODZ2	PALB2	DPF2			MYL2	H4-RET, RET-PTC1
ITPR3	FANCI	TDG			STK11IP	HAS2-PLAG1
NIPBL	FANCD2	CSNK1A1			ZZEF1	HBA1-CD74
MGA	NUP98	GCAT			CDKN2A	HCMOGT1-PDGFRB
FBN2	FANCM	ZNF354C			FAT3	HELIOS=IKZF2
BPTF	DDX18	HEPACAM2			TET2	HELIOS-BCL11B
ZFHX4	DDX4	TIMM50			JAK3	HINT2-NPR2
CSMD1	MUC2	LILRA2			STAT5B	HIP-PDGFRB
SPTBN5	ZAN	LUC7L2			STAT3	HLXB9-ETV6
DMD	PRUNE2	AEBP2			RHOA	HM13-TSPAN31
FAT2	CSF2	ACOX1			FAS	HMGA2-NFIB
VPS13B	FAM195A	ITIH3			PLCG1	HNRNPU-ZBTB18
PKHD1	PRDX2	CDH3			KMT2D	IGH-BCL10
FAT3	MMD2	PHF14			NOTCH2	IGH-BCL2
DNHD1	IRF1	SALL4			PRSS1	IGH-BCL6
FAT4	SPI1	SAP130			KLF2	IGH-BCL9
DNAH5	STK17B	PLEKHG5			SMYD1	IGH-CCND1
MLL3	FAM175B	EIF5B				IGH-CCND3
USH2A	MTAP	DHX9				IGH-CEBPA
AHNAK2	LILRA3	JARID2				IGH-CEBPB
MUC5B	CHGA	ENSG00000091592				IGH-CEBPD
HMCN1	NR5A1	UMODL1				IGH-CEBPE
SYNE1	MAP2K5	PHLPP1				IGH-CEBPG
OBSCN	ACTR5	LAMB4				IGH-CRLF2
DST	RORC	PTPRD				IGH-CSX
MUC16	LCORL	GPR179				IGH-DUX4
BCOR	TGM2	SON				IGH-EPOR
RUNX1T1	PCDHB10	NCOR1				IGH-EXOC2
NTRK3	EZH1	U2AF1L4				IGH-FGFR3
TERT	ABCB7	HCFC1				IGH-FOXP1
FOXP1	RINT1	MARK2				IGH-HOX11L2
FLT1	SRPK2	SETBP1				IGH-ID4
MTA2	PKP3	ETNK1				IGH-IRF4
ABCG2	OCA2	CSF3R				IGH-LHX4
DNMT3B	CD101					IGH-MAF
KSR2	CTNNA1					IGH-MAFB
MED12	ATXN7L1					IGH-MALT1
STAG2	TCF4					IGH-miR-125b-1
RYR1	ANKRD18A					IGH-WHSC1 (MMSET)
PTCH1	INVS					IGK-CDKN2A
TYK2	PHF12					IGK-EPOR
DRD2	HIPK2					IGK-MYC
CRISPLD1	ITGAX					IGKV-ETV6
ZC3H18	NRD1					IGL-DLG2
EPHA10	KIAA1199					IGL-IRF4
ERBB4	CYFIP1					IGLJ-BCL2
RIMS1	NLRP1					IGL-MYC
TRPM3	MYOM2					IKZF1-CDK2
CHD4	MLL5					IKZF1-NUTM1
CACNA1E	TMEM131					IKZF1-SETD5
USP9X	TECTA					IKZF1-TRPV2
VCAN	ABCA12					ING4-C17ORF50
CSMD3	CDH23					INO80-EXD1
PKHD1L1	TERC					IQGAP2-TSLP
DNAH9	TINF2					JAK2-SNX29
LRP1B	DDR2					JAZF1-PHF1
HYDIN						JAZF1-SUZ12
KIF2B						KDELR2-ROS1
COL12A1						KDM4B-CUL2
MAP2						KIAA1509-PDGFRB
NAV3						KIF5B-ALK
CACNA1B						KIF5B-PDGFRA
BSN						KIF5B-RET
GALNT18						KLC1-ALK
TTN						KRAS-CDH13
KMT2D						LCOR-HPSE2
BCL11B						LDLRAD4-PHACTR3
KAT6B						LIFR-PLAG1
HDAC7						LILRA2-CCBE1
HDAC4						LPAR5-EP300
MAGI1						LRIG3-ROS1
COL18A1						MAP4K3-PRKCE
COL7A1						MBNL1-PAX5
PPP1R9A						MBP-TGIF1
UBR4						MECT1-MAML2
CSMD2						MEF2D-BCL9
CHD5						MEF2D-DAZAP1
TET3						MEF2D-HNRNPUL1
ERCC5						MEF2D-SS18
PDE4DIP						METRNL-SKI
SIRT1						MFI2-FYTTD1
FLT4						MFI2-TNK2
TET1						MGEA5-RNLS
PCLO						MLL-ABI1
TRRAP						MLL-AF10
RECQL4						MLL-AF17
ASTN1						MLL-AF1P
DICER1						MLL-AF1q
CIC						MLL-AF4
TPR						MLL-AF6
ANK3						MLL-AF9
ABCC1						MLL-AFX1
N4BP2						MLL-ARHGEF12
DOPEY1						MLL-CASC5
ABCB5						MLL-CBL
ABCC2						MLL-CREBBP
KMT2B						MLL-DIAPH2
KMT2A						MLL-ELL
MECP2						MLL-ENL
ING1						MLL-FLNA
RPL10						MLL-GAS7
CHD1						MLL-KIAA0284
WRAP73						MLL-MEF2C
UGGT1						MLL-PTD
SMARCA2						MLL-SEPT5
SMYD3						MLL-SEPT6
SS18						MLL-SEPT9
TCF3						MLL-TET1
MECOM						MLL-TIRAP
GLB1						MLL-USP2
BLZF1						MN1-TEL
KDM5A						MOZ-CBP
CHD6						MOZ-EP300
GRM2						MOZ-TIF2
PRKCB						MSL2-TBL1XR1
FCRL3						MSN-ALK
CHD3						MUM1-IRF4
AOX1						Myc rearrangement
APC						MYC-IGH
KMT2C						MYH9-ALK
ACSL3						MYH9-IL2RB
FUBP1						MYO18A-PDGFRB
ETV1						MYST3-CREBBP
ELN						NCOR1-LYN
MN1						NDE1-PDGFRB
IKZF3						NDUFA4-SCIN
LRP2						NFIA-CBFA2T3
ANPEP						NFYA-BRAF
CD96						NIN-PDGFRB
CFAP47						NIN-TMX1
EBP						NOC4L-FBRSL1
IGF1R						NONO-TFE3
KDM6B						NPM1-ALK
KIF1B						NPM1-MLF1
NUP214						NPM1-RARa
COL1A1						NT5C2-MLL
AFF1						NUMA1-RARa
ERBB2						NUP214-ABL1
ERCC2						NUP98-ADD3
WRN						NUP98-BPTF
TSC2						NUP98-CCDC28A
TSC1						NUP98-DDX10
BRIP1						NUP98-FN1
RAF1						NUP98-HOXA
NBN						NUP98-HOXA10
RET						NUP98-HOXA11
CDK4						NUP98-HOXA13
CDH1						NUP98-HOXA9
BRCA2						NUP98-HOXC11
BRCA1						NUP98-HOXC13
ALK						NUP98-HOXD11
SMARCB1						NUP98-HOXD13
NF2						NUP98-JARID1A
CBLB						NUP98-LEDGF
BCL9						NUP98-NSD1
CDH11						NUP98-NSD3
GNAS						NUP98-PHF23
BCR						NUP98-PMX1
CARD11						NUP98-POU1F1
SMO						NUP98-PRRX2
FGFR2						NUP98-RAP1GDS1
IKZF2						NUP98-RARG
FLNC						NUP98-SETBP1
FRAS1						NUP98-TOP1
CNTNAP5						NXF1-GANAB
MTOR						ODZ4-NRG1
HDAC5						OFD1-JAK2
MYB						P2RY8-CRLF2
MCAM						P2RY8-PAX5
KDM4C						P2RY8-ZBED1
DNMT1						PAG1-ABL2
ERG						PALM-NCLN
ATXN1						PAX3-FKHR
MTRR						PAX3-MLLT7
LCK						PAX3-NCOA1
MDM2						PAX5-ASXL1
MAP2K4						PAX5-AUTS2
SPRR3						PAX5-C20orf112
LNP1						PAX5-CBFA2T3
SOCS1						PAX5-ESRRB
VHL						PAX5-IgH
HRAS						PAX5-JAK2
RIT1						PAX5-KIF3B
LMO2						PAX5-MLLT3
FRG2C						PAX5-RNF38
HLF						PAX5-SP2
CD79A						PAX5-TEL
RPL5						PAX5-TMEM14B
GNB1						PAX5-ZCCHC7
UPP2						PAX5-ZNF521
PIM1						PAX7-FKHR
GATA1						PAX8-GLIS3
ATXN3						PAX8-PPARG
RAG2						PCM1-JAK2
LEF1						PDE4DIP-PDGFRB
CGREF1						PDZD7-ETV6
STK11						PICALM-BRAF
FAM151A						PIM3-BRD1
NFIB						PIM3-METRNL
UBA2						PIM3-SLC7A5
CTNNB1						PLEKHA6-NTRK3
MLH1						PLK5-ATN1
FANCB						PLZF-RARa
LRRD1						PML-RARa bcr1
EVI5L						PML-RARa bcr2
TMTC2						PML-RARa bcr3
PRICKLE2						POLE-FBRSL1
ASPSCR1						PPF1BP1-JAK2
CDH13						PPFIBP1-ALK
ANO5						PRC1-KIF7
FGFR1						PRCC-TFE3
DENND2A						PRDM16-RPN1
DGKQ						PRKAR1A-RARa
PDGFRA						PRKG2-PDGFRB
THBS2						PRRC2B-BCR
DSPP						PTBP1-TMEM259
PER3						PTK2B-KDM6A
ADCY8						PTK2B-STAG2
ZNF804B						PTMA-TPM4
GRM5						PTPRZ1-MET
EPHA6						RABEP1-PDGFRB
WDR17						RANBP2-ABL1
MET						RANBP2-ALK
ASTN2						RAP1B-EMR2
MYO3B						RB1-MYC
IGSF9B						RB1-WDFY2
LPHN2						RBM15-MKL1
BAI3						RCAN1-SPRY1
LAMC3						RCSD1-ABL1
ROBO2						RCSD1-ABL2
KDM5C						RET-KTN1
BCORL1						RET-PTC2
C3						RET-PTC3
CHD2						RET-PTC4
RP1L1						RET-PTC5
MPDZ						RET-PTC6
FREM1						RET-PTC7
SVIL						RET-RAB6IP2
SPAG17						RET-RFG9
FAM208B						RFWD2-TNFSF18
SPTB						RNF213-ALK
SPEF2						RNF213-SLC26A11
MUC6						RPN1-EVI1
MXRA5						RPS10-HPR
FLNA						RTN3-STIP1
CELSR1						RUNX1-APOLD
MKI67						RUNX1-DTX2
DCHS1						RUNX1-FAM117A
LAMA1						RUNX1-FGA7
LAMA5						RUNX1-GART
DNAH3						RUNX1-KRR1
DNAH17						RUNX1-LDLRAD4
ABCA13						RUNX1-LIPA
MUC4						RUNX1-MLYCD
RYR2						RUNX1-PDZD7
FSIP2						RUNX1-PTHLH
PTPN2						RUNX1-SUMO2P13
CSF1R						RUNX1-UGGT2
TSLP						RUNX1-USP42
HIST1H1B						RUNX1-ZADH2
CDKN1B						SCAF11-PDGFRA
SPRY3						SDC4-ROS1
SPRY4						SEC31L1-ALK
PLCXD3						SET-CAN
ATOH1						SET-NUP214
LEFTY1						SFPQ-ABL1
PRSS22						SFPQ-TFE3
SOX4						SKP1-AFF4
PLEKHO2						SLC12A7-NKD2
UPF3A						SLC34A2-ROS1
ACADM						SMARCA2-VLDLR
FRK						SMARCA2-ZNF362
ZSCAN30						SMARCA4-DHPS
MBTPS2						SMARCC1-CDK5RAP3
SLC7A3						SND1-BRAF
EPOR						SNHG5-SNX14
IL2RB						SNX2-ABL1
SLC20A1						SPTBN1-ALK
SLC25A23						SPTBN1-PDGFRB
RTN1						SQSTM1-ALK
DYRK1A						SQSTM1-NTRK1
TMTC1						SS18L1-SSX1
NFKB1						SSBP2-CSF1R
ALS2CL						SSBP2-JAK2
RIMBP2						SSBP2-PDGFRB
TMEM132D						STAT5b-RARa
RBM20						STIL-TAL1
DGKH						STRN3-JAK2
STAG1						STRN-ALK
PTPRG						STRN-PDGFRA
GLTSCR1						SYNRG-ZNF384
LTBP1						SYT-SSX1
SCN5A						SYT-SSX2
TRIOBP						SYT-SSX3
PDZD2						SYT-SSX4
NFKBIA						SYT-SSX5
DCLRE1C						TAF15-ZNF384
ITPA						TAF2N-CHN
BTK						TBL1XR1-RGS17
DPYD						TCEA1-PLAG1
CYP2B6						TCF12-NR4A3
DHFR						TCF3-ZNF384
ABL2						TCRB-HOX11
FUS						TCRB-HOXA1
ROS1						TCRB-LMO2
SLCO1B1						TCRB-TAL1
HPRT1						TCRB-TAL2
GART						TCRD-HOX11
PCM1						TCRD-LMO1
AKAP9						TCRD-LMO2
BRD4						TCRD-RANBP17
MLLT6						TCRD-TAL1
ZNF521						TCTA-TAL1
ERC1						TEL-ABL1
HOXC11						TEL-AML1
GOPC						TEL-JAK2
GPHN						TERF2-JAK2
POU2AF1						TFG-ALK
AFF3						TFG-CHN
ZNF384						TFG-NTRK1
ADAM29						THADA-LOC100505678
ANKS1A						TLS-ERG
APC2						TMPRSS2-ERG
CEP57L1						TMPRSS2-ETV1
CNTN4						TMPRSS2-ETV4
COL4A2						TMPRSS2-ETV6
CTAGE9						TNIP1-PDGFRB
DDC						TP53BP1-PDGFRB
DENND5A						TPD52L1-TRMT11
DRD5						TPM3-ALK
FAM109B						TPM3-NTRK1
FOXB2						TPM3-PDGFRB
GOLGA4						TPM3-ROS1
GPR137C						TPM3-TPR
GPR45						TPM4-ALK
GRM7						TPM4-METRNL
GRXCR1						TPR-JAK2
HEATR4						TPR-MET
HIP1R						TPR-NTRK1
IL1RL1						TSC2-ATP6V0C
KCNV1						TTL-ETV6
KDM4E						TTYH3-MAD1L1
KIF26A						TXNDC5-MYC
KLHDC4						TYK2-MYB
LPHN3						UBA2-PPP1R36
LRRC15						UBAP1-DCAF12
MAPT						UQCRC1-ANO10
MEGF9						UQCRH-EWS
MYO7B						VCL-ALK
PCDHA8						WDR4-PDE9A
PHGR1						WSB1-HYPK
PPEF2						XBP1-MYC
PROKR1						YIPF5-NR3C1
PSTPIP1						ZC3HAV1-ABL2
RGS19						ZEB2-PDGFRB
SATL1						ZFYVE9-CGA
SEC16B						ZMIZ1-ABL1
SEC24D						ZMYM2 -FGFR1
SHROOM3						ZMYM5-PSPC1
SLC22A6						ZMYND8-RELA
SLCO4C1						ZNF124-PUS3
SMC4						ZNF384-RNF180
SOX5						ZSG-UQCRH
SYN3
TDO2
TMEM132A
UHRF1BP1L
ADARB1
AFAP1
AGAP3
ANKRD36
ARHGEF28
ARHGEF37
ASNA1
ATP2C2
BMPR2
BTBD9
C16orf3
C1orf127
CASK
CCDC157
CCDC180
CD3EAP
CDC42BPB
CDC42BPG
CDH9
CDK16
CDK5RAP2
CEP170B
CHST9
CILP2
CLDN22
COL5A2
CSNK1A1L
CTNNA3
CXCR7
DLG5
DOCK5
EDNRA
EPHA8
FAM13C
FAM186A
FARS2
FBRSL1
GAB3
GPC5
GPR162
GREB1L
GSE1
HCN2
HIST1H2AG
HS3ST4
IL1RAPL1
INSRR
JMY
KCNH3
KCNMA1
KCNT2
KIAA0391
KIAA1045
KIAA1958
KNDC1
LAMB2
LEKR1
LY75-CD302
MMP13
MS4A2
MYH7B
NAALADL2
NCBP2
NCKAP5
NEK6
NRXN1
NUP107
NUP210L
OPLAH
OR5B12
P4HA2
PABPC3
PARP4
PCDH8
PCK1
PCSK2
PDE1A
PLCH1
PLXNA4
PPFIA2
PPP1R26
PSG1
RFC2
RNASE3
RRN3
SLAIN2
SLC1A6
SLC29A4
SLITRK3
SOGA3
SOX6
ST6GAL2
TMPO
TNKS
TRAF7
TRPC7
TTLL11
UBE2D3
USP35
WNK2
XAB2
JPH2
ANKEF1
BACE2
BIRC7
CCNA2
CHD1L
COL6A2
IDH3G
MTR
MTTP
PLA1A
SLC11A2
SLC4A10
STIL
TOP2A
CNOT6L
ASXL3
ME1
H3F3A
DDX5
DAAM2
ADGRL1
DAPK1
FARSA
HELLS
ZMIZ1
FLT3
PTEN
KDR

## Sheet: Supplementary Table 2
Supplementary Table 2. The Primer sequence of genes in the study.
Name	Sequence (5' to 3')
qRT-BCL2-F'	GGTGGGGTCATGTGTGTGG
qRT-BCL2-R'	CGGTTCAGGTACTCAGTCATCC
qRT-BCL-XL-F'	GAGCTGGTGGTTGACTTTCTC
qRT-BCL-XL-R'	TCCATCTCCGATTCAGTCCCT
qRT-MCL1-F'	TGCTTCGGAAACTGGACATCA
qRT-MCL1-R'	TAGCCACAAAGGCACCAAAAG
qRT-BCL-W-F'	GCGGAGTTCACAGCTCTATAC
qRT-BCL-W-R'	AAAAGGCCCCTACAGTTACCA
qRT-BAX-F'	CCCGAGAGGTCTTTTTCCGAG
qRT-BAX-R'	CCAGCCCATGATGGTTCTGAT
qRT-BAK-F'	ATGGTCACCTTACCTCTGCAA
qRT-BAK-R'	TCATAGCGTCGGTTGATGTCG
qRT-BOK-F'	CCAGCGTATATCGGAATGTGG
qRT-BOK-R'	CCATGTGATACCTGCTGAGAAG
qRT-BAD-F'	CCCAGAGTTTGAGCCGAGTG
qRT-BAD-R'	CCCATCCCTTCGTCGTCCT
qRT-BID-F'	ATGGACCGTAGCATCCCTCC
qRT-BID-R'	GTAGGTGCGTAGGTTCTGGT
qRT-BIK-F'	GACCTGGACCCTATGGAGGAC
qRT-BIK-R'	CCTCAGTCTGGTCGTAGATGA
qRT-BIM-F'	TAAGTTCTGAGTGTGACCGAGA
qRT-BIM-R'	GCTCTGTCTGTAGGGAGGTAGG
qRT-BMF-F'	CCAGAGCCTACTGGACTGC
qRT-BMF-R'	AGCCAGCATTGCCATAAAAGA
qRT-HRK-F'	AGCTGCACCAGCGCACCATGT
qRT-HRK-R'	GCGTTCCTACAAGTTCCGCCTG
qRT-NOXA-F'	ACCAAGCCGGATTTGCGATT
qRT-NOXA-R'	ACTTGCACTTGTTCCTCGTGG
qRT-PUMA-F'	GCCAGATTTGTGAGACAAGAGG
qRT-PUMA-R'	CAGGCACCTAATTGGGCTC
qRT-NR3C1-F'	ACAGCATCCCTTTCTCAACAG
qRT-NR3C1-R'	AGATCCTTGGCACCTATTCCAAT
qRT-GAPDH-F'	ACATCAAGAAGGTGGTGAAG
qRT-GAPDH-R'	TGACAAAGTGGTCGTTGAG
NR3C1-seq-1	CCCAGGTAAAGAGACGAATGAG
NR3C1-seq-2	AGTGGAAGGACAGCACAATTAC
NR3C1-seq-3	GAGAATGACTCTACCCTGCATG
pcDNA3.1-NR3C1-F'	CGTTTAAACTTAAGCTTGGTACCATGGACTCCAAAGAATCATTAACTCCT
pcDNA3.1-NR3C1-R'	ACGGGCCCTCTAGACTCGAGtcacttttgatgaaacagaagttttttgat
cl20c-NR3C1-F'	ATCTCTGAAGAGGATCTGGAATTCatggactccaaagaatcattaactcctgg
cl20c-NR3C1-R'	GCATGGATCCCTAGGGAATTCtcacttttgatgaaacagaagttttttgatatttccatttg
mutagenesis-NR3C1-R477H-F'	CGAAGAAAAAACTGCCCAGCATGCCACTAT
mutagenesis-NR3C1-R477H-R'	AGCCTGAAGACATTTTCGATAGTGGCATGC
mutagenesis-NR3C1-R477C-F'	CGAAGAAAAAACTGCCCAGCATGCTGCTAT
mutagenesis-NR3C1-R477C-R'	AGCCTGAAGACATTTTCGATAGCAGCATGC
mutagenesis-NR3C1-R477F-F'	CGAAGAAAAAACTGCCCAGCATGCTTCTATC
mutagenesis-NR3C1-R477F-R'	CAGCCTGAAGACATTTTCGATAGAAGCATGC
mutagenesis-NR3C1-R477L-F'	CGAAGAAAAAACTGCCCAGCATGCCTCTAT
mutagenesis-NR3C1-R477L-R'	AGCCTGAAGACATTTTCGATAGAGGCATGC
mutagenesis-NR3C1-R477I-F'	CGAAGAAAAAACTGCCCAGCATGCATCTATC
mutagenesis-NR3C1-R477I-R'	CAGCCTGAAGACATTTTCGATAGATGCATGC
mutagenesis-NR3C1-R477M-F'	CGAAGAAAAAACTGCCCAGCATGCATGTATC
mutagenesis-NR3C1-R477M-R'	CAGCCTGAAGACATTTTCGATACATGCATGC
mutagenesis-NR3C1-R477V-F'	CGAAGAAAAAACTGCCCAGCATGCGTCTAT
mutagenesis-NR3C1-R477V-R'	AGCCTGAAGACATTTTCGATAGACGCATGC
mutagenesis-NR3C1-R477S-F'	CGAAGAAAAAACTGCCCAGCATGCAGCTAT
mutagenesis-NR3C1-R477S-R'	AGCCTGAAGACATTTTCGATAGCTGCATGC
mutagenesis-NR3C1-R477P-F'	CGAAGAAAAAACTGCCCAGCATGCCCCTAT
mutagenesis-NR3C1-R477P-R'	AGCCTGAAGACATTTTCGATAGGGGCATGC
mutagenesis-NR3C1-R477T-F'	CGAAGAAAAAACTGCCCAGCATGCACCTAT
mutagenesis-NR3C1-R477T-R'	AGCCTGAAGACATTTTCGATAGGTGCATGC
mutagenesis-NR3C1-R477A-F'	CGAAGAAAAAACTGCCCAGCATGCGCCTAT
mutagenesis-NR3C1-R477A-R'	AGCCTGAAGACATTTTCGATAGGCGCATGC
mutagenesis-NR3C1-R477Y-F'	CGAAGAAAAAACTGCCCAGCATGCTACTATC
mutagenesis-NR3C1-R477Y-R'	CAGCCTGAAGACATTTTCGATAGTAGCATGC
mutagenesis-NR3C1-R477X-F'	CGAAGAAAAAACTGCCCAGCATGCTGATATC
mutagenesis-NR3C1-R477X-R'	CAGCCTGAAGACATTTTCGATATCAGCATGC
mutagenesis-NR3C1-R477Q-F'	CGAAGAAAAAACTGCCCAGCATGCCAATATC
mutagenesis-NR3C1-R477Q-R'	CAGCCTGAAGACATTTTCGATATTGGCATGC
mutagenesis-NR3C1-R477N-F'	CGAAGAAAAAACTGCCCAGCATGCAACTATC
mutagenesis-NR3C1-R477N-R'	CAGCCTGAAGACATTTTCGATAGTTGCATGC
mutagenesis-NR3C1-R477K-F'	CGAAGAAAAAACTGCCCAGCATGCAAATATCG
mutagenesis-NR3C1-R477K-R'	CCAGCCTGAAGACATTTTCGATATTTGCATGC
mutagenesis-NR3C1-R477D-F'	CGAAGAAAAAACTGCCCAGCATGCGACTAT
mutagenesis-NR3C1-R477D-R'	AGCCTGAAGACATTTTCGATAGTCGCATGC
mutagenesis-NR3C1-R477E-F'	CGAAGAAAAAACTGCCCAGCATGCGAATATC
mutagenesis-NR3C1-R477E-R'	CAGCCTGAAGACATTTTCGATATTCGCATGC
mutagenesis-NR3C1-R477W-F'	CGAAGAAAAAACTGCCCAGCATGCTGGTAT
mutagenesis-NR3C1-R477W-R'	AGCCTGAAGACATTTTCGATACCAGCATGC
mutagenesis-NR3C1-R477G-F'	CGAAGAAAAAACTGCCCAGCATGCGGCTAT
mutagenesis-NR3C1-R477G-R'	AGCCTGAAGACATTTTCGATAGCCGCATGC
mutagenesis-NR3C1-Y478C-F'	aaaactgcccagcatgccgctgtcgaa
mutagenesis-NR3C1-Y478C-R'	cctgaagacattttcgacagcggc
mutagenesis-NR3C1-P530fs -F'	acgttaccacaactcaccccCCtaccctggtgtcactgtt
mutagenesis-NR3C1-P530fs -R'	ccaacagtgacaccagggtaGGggggtgagttgtggtaac
mutagenesis-NR3C1-I539fs -F'	taccctggtgtcactgttggaggttTattgaacctgaagt
mutagenesis-NR3C1-I539fs -R'	cacttcaggttcaatAaacctccaacagtgacaccagggt
mutagenesis-NR3C1-H726P-F'	caaaactcttggattctatgcCtga
mutagenesis-NR3C1-H726P-R'	gattttcaaccacttcaGgcataga

## Sheet: Supplementary Table 3
Supplementary Table 3. Baseline characteristics of children with ALL enrolled in the study.
Characteristic	Newly-Diagnosed ALL (N = 333)	Relapse ALL (N = 18)	P value
Age (years, mean ± SD)	4.8 ± 0.15	3.9 ± 0.46	0.1
Sex (Male/Female)	205/128	10/8	0.48
FAB subtype			0.49
L1	59	7
L2	214	6
L3	60	0
Immunophenotype			0.47
B-ALL	303	18
T-ALL	30	0
Risk stratification			0.46
Low Risk	168	4
Intermediate Risk	158	12
High Risk	7	2
Liver			0.19
<2 cm	160	12
>=2, <5 cm	145	5
>=5 cm	28	1
Spleen			0.43
<2 cm	207	12
>=2, <5 cm	105	6
>=5 cm	21	0
Mediastinal mass			0.46
No	326	18
Yes	7	0
CNSL (%)			0.45
No	324	15
Yes	8	3
WBC			0.41
<50×109/L	263	16
≥50×109/L	170	2

## Sheet: Supplementary Table 4
Supplementary Table 4. The fusion pattern and mutation profiling of NR3C1 mutation in ALL patients.
Cohort	Pt #	Pt NR3C1 mutation	Fusion	Other mutations	GCs response	D19 MRD	D46 MRD	Relapse	Death
Diagnostic Cohort	NR3C1 Mut#1	I539fs	MLL-AF4	TP53A276dellinsGA, TP53R283dellinsLRR	Good	0.0024	<0.01%	N	Y due to infection
	NR3C1 Mut#2	P530fs	MEIS1-FOXO1	NRASG12D, TP53R273H, WHSC1E1099K, ABCC1R1166X,	Poor	<0.01%	<0.01%	Y after consolidation therapy	Y due to infection
	NR3C1 Mut#3	H726P	SIL-TAL1	PIK3CDG124D, NOTCH1P2514fs	Good	<0.01%	<0.01%	N	N
Relapse Cohort	NR3C1 Mut#4	R477H	ETV6-RUNX1	NF1S1078X, NF1E1094X, ARID1AI1117M, NCORQ578X, BAP1E125Q, CICS392C, ALMS1S342C, PDGFRAL655F, HDAC4A770T	Good	0.0017	<0.01%	No second relapse	N
	NR3C1 Mut#5	Y478C	Not detected	MYCNP2A, RIT1F82>LP, PPARGC1AR711W, INVSR899Q, LHFPG167S, ZNF835R370C	Good	<0.01%	<0.01%	No second relapse	N
